# Supplementary material for: Porous CuO Microspheres as Long-Lifespan Cathode Materials for Aqueous Zinc-Ion Batteries
Source: Nanomaterials (Basel). 2024 Jul 3;14(13):1145. doi: 10.3390/nano14131145 (PMC11243631; doi:10.3390/nano14131145)
Supplement: Supplementary file 1 [file nanomaterials-14-01145-s001.zip]

Archive with 1 entries (1 files):
- nanomaterials-3054797-supplementary.pdf
